# Supplementary material for: Experimental Pulmonary Tuberculosis in the Absence of Detectable Brain Infection Induces Neuroinflammation and Behavioural Abnormalities in Male BALB/c Mice
Source: Int J Mol Sci. 2020 Dec 13;21(24):9483. doi: 10.3390/ijms21249483 (PMC7763936; doi:10.3390/ijms21249483)
Supplement: Supplementary file 1 [file ijms-21-09483-s001.zip]

Archive with 2 entries (2 files):
- Supplementary Files/Supplemental Table 1.docx
- Supplementary Files/Supplemental Table 2. Exact p values for Correlation analysis   .docx
